# Supplementary material for: Integrated Assessment of Silver Nanoparticles on Plant Growth and Cytogenotoxicity Using Triticum and Allium Bioassays
Source: J Xenobiot. 2025 Sep 12;15(5):147. doi: 10.3390/jox15050147 (PMC12452658; doi:10.3390/jox15050147)
Supplement: Supplementary file 1 [file jox-15-00147-s001.zip]

Archive with 1 entries (1 files):
- jox-3808429-supplementary.pdf
